# Supplementary material for: Membrane pools of phosphatidylinositol-4-phosphate regulate KCNQ1/KCNE1 membrane expression
Source: Commun Biol. 2021 Dec 14;4:1392. doi: 10.1038/s42003-021-02909-1 (PMC8671492; doi:10.1038/s42003-021-02909-1)
Supplement: Supplementary file 3 — Supplementary Data 1 [file 42003_2021_2909_MOESM3_ESM.xlsx]

## Sheet: figure 1A
					KCNQ1-GFP+KCNE1 CTRL	KCNQ1-GFP+KCNE1 2 uM PAO
				exp 1	6	1.55155					N total	Mean	Standard Deviation	SE of mean
				--	3.39474	1.04959				CTRL	31	5.73911	2.38014	0.42749
				--	5.95455	1.21809				PAO	31	1.35248	0.68952	0.12384
				--	8.71429	2.29897
				--	9.08333	1.02703
				--	10.3636	1.04106
				--	7	1.02314
				--	5.5	0.99627
				--	6.83333	1.55932
				--	8.65217	1.01511
				--	4.11111	1.24405
				--	5.96	1.02449
				--	5.27586	1.10667
				--	2.41333	1.02016
				--	5.85294	2.54054
				--	3.1087	4.41379
				--	--	--
				--	--	--
				exp 2	10.25	1.37864
				--	4.73077	0.99099
				--	10.5	1.00503
				--	2.28846	1.00585
				--	6.83333	1.03774
				--	4.85294	1.62467
				--	3.13793	1.23858
				--	4.10606	1.2007
				--	3.65217	1.02222
				--	4.41667	1.625
				--	7.63158	1.01198
				--	5.57143	0.57576
				--	5.42105	1.46591
				--	3.39286	1.46296
				--	2.90909	1.15104

## Sheet: figure 1B
			KCNQ1 + KCNE1			CTRL		2uM PAO
			current					0.156869
						0.747925		0.106251
						1.56197		0.555189
						0.69011		0.0837789
						1.2626		0.11714
						0.737397		0.221183
					count	5		6
					average	1		0.206735
					stdev	0.391567		0.177402
					sem	0.175114		0.0724242
					ttest to control			0.00153938

## Sheet: figure 1C
						CARDIOMYOCYTE
						KCNQ1-GFP+KCNE1 CTRL	KCNQ1-GFP+KCNE1 2 uM PAO
					exp 1	2.32143	0.93396						mean	Standard Deviation	SE of mean	N total
					--	1.87368	1.41429					CTRL	2.72365	0.92627	0.16124	33
					--	1.58209	1.4186					PAO	1.53352	0.45258	0.08876	26
					--	3.5	0.91358
					--	2.875	1.09449
					--	1.55814	1.78571
					--	3.82353	1.55474
					--	3.43056	1.03
					--	1.96591	0.91406
					--	2.97333	1.136
					--	2.34524	--
					--	1.96732	--
					--	1.91743	--
					--	2	--
					--	2.58462	--
					--	2.06	--
					--	5.14085	--
					--	--	--
					--	--	--
					--	--	--
					--	--	--
					--	--	--
					--	--	--
					exp 2	3.23932	2.2
						2.23529	1.5641
						3.22148	2.45122
						2.11374	1.25346
						2.10127	1.34468
						4.36111	2.46018
						2.11392	1.62281
						4.875	1.62821
						2.95035	1.43478
						2.30252	1.15267
						1.94615	1.17411
						3.78882	1.91935
						2.02069	1.86325
						2.63208	1.70115
						2.36073	1.73103
						3.69892	2.17518
						--	--
						--	--
						--	--
						--	--

## Sheet: figure 1D
					KCNH2-GFP + 5uM E4031 Ctrl		KCNH2-GFP + 5uM E4031+ 2uM PAO
					exp 1	0.20972	exp 1	0.57969
						0.95954		0.19253
						0.65299		0.12115				N total	Mean	Standard Deviation	SE of mean
						0.20492		1.50807			CTRL	31	1	0.77969	0.14004
						0.62967		1.11045			2uM PAO	36	1.15475	0.99212	0.16535
						0.46232		0.95444
						1.02153		0.39409
						1.62028		1.77454
						0.41321		1.39838
						1.34786		1.12626
						1.70694		1.62066
						3.03124		0.60255
						0.83554		0.6503
						0.51821		0.26976
						1.8645		4.3692
						0.52151		1.52019
								0.31882
								0.18597
								4.02738
								1.10205
								1.3105
					exp 2	0.5854	exp 2	2.80594
						1.80584		1.11953
						0.09893		0.6518
						1.3009		1.64128
						1.37869		1.14438
						0.89767		0.53086
						0.39545		0.92723
						0.59928		0.29831
						1.09609		1.47286
						0.77265		1.22326
						0.3689		2.62557
						0.52813		1.11178
						0.97718		0.02902
						0.64386		0.44977
						3.55103		0.40233

## Sheet: figure 3A
						WT+WT	WT+WT		WT+518X CTRL	WT+518X CTRL			WT+WT	WT+WT		WT+530X CTRL	WT+530X CTRL
						CTRL	PAO		CTRL	PAO			CTRL	PAO		CTRL	PAO
					exp1
						1.04583	0.19996
						0.64793	0.28092		1.11851	0.83865		exp 1	1.37006	0.29616		1.4769	--
						0.8858	0.32515		0.42279	0.96661			1.72667	0.28424		1.09516	0.47061
						0.59334	0.14329		1.59317	0.76555			0.55475	0.18482		0.80041	0.34256
						1.02337	0.46576		1.29149	0.00846			0.69873	0.22922		1.08096	0.64858
						0.26816	0.86829		0.84707	0.34556			0.7212	0.73857		0.91318	0.28944
						0.82476	0.23545		1.14824	0.95585			1.88713	1.58961		0.32041	0.7855
						2.18357	0.61575		0.43428	0.62634			2.81607	0.33454		0.64566	0.63633					N total	Mean	Standard Deviation	SE of mean
						1.0416	1.0728		0.71056	0.3145			0.76112	0.02947		0.94088	0.5703
						0.62482	0.23976		1.68908	1.11263			0.71769	0.36677		1.15216	0.38085				WT+WT CTRL	50	1	0.62317	0.08813
						0.3535	0.47978		0.77352	0.7805			0.42173	0.24666		0.72059	0.94099				WT+WT PAO	47	0.50489	0.38626	0.05634
						0.88357	0.56743		0.73576	1.01472			0.3431	0.47361		0.74361	0.43779				WT+530X CTRL	49	1	0.55704	0.07958
						1.23494	0.73516		1.01053	0.74198			1.22119	0.41067		0.73058	0.53079				WT+530X PAO	52	0.80415	0.482	0.06684
						1.71264	0.61244		0.92465	1.90749			0.47021	0.15632		0.55936	1.10993
						0.39632	0.22336		0.97771	0.85629			0.94224	0.21024		0.99169	0.46386
						0.57546	0.36123		0.33984	0.5027			0.34812	0.33578		0.76474	0.84676				WT+WT CTRL	42	1	0.63792	0.09843
						1.07117	0.40551		0.48268	1.13745			0.61181	0.60119		1.03442	0.62449				WT+WT PAO	42	0.50704	0.31108	0.048
						0.96536	0.62554		1.2577	1.48957			0.63779	0.79812		2.04979	1.03001				WT+518X CTRL	42	1	0.46182	0.07126
						1.11484	0.97286		1.14996	0.35465			1.06486	1.04629		0.84193	0.57584				WT+518X PAO	38	0.81439	0.47667	0.07733
						0.97999	0.21898		1.5191	0.65774			1.70105	0.29165		1.52408	0.61466
						2.67521	0.25571		1.04795	0.36887			0.45721	0.2904		0.43903	1.35128
						0.89782	0.41919		0.64321	1.11527			0.70485	1.28047		1.65827	0.50171
					exp2				1.88231	0.24756			1.10888	0.48539		0.77002	0.94663
						2.13565	1.1654						1.3958	1.35768		2.12055	0.22225
						0.33872	0.01756		1.95821	0.62899			0.73121	0.34971		0.6256	1.75162
						0.84476	0.13263		1.29719	1.33663			0.83404	0.2332			1.75665
						0.7513	1.10975		1.326	0.94028			0.96651	0.0691			1.875
						1.72484	0.92532		0.44998	0.78754			1.04168	0.06894
						0.53129	0.68127		1.21212	1.80031			1.38637
						0.6039	0.9012		1.92039	0.34509			0.58153
						0.97017	0.12463		1.92689	2.19732			1.77641
						0.74959	0.45158		1.43522	0.69753
						0.6701	0.87831		0.38503	1.20733
						0.25726	0.17881		0.81832	0.74892		exp 2	2.13565	1.1654		0.65344	0.49865
						0.52464	0.49576		0.81087	0.57483			0.33872	0.01756		0.55665	0.19077
						1.69251	0.28213		0.65152	0.34565			0.84476	0.13263		0.36728	0.67102
						0.82998	0.25224		0.68578	0.33196			0.7513	1.10975		2.31795	0.60543
						2.67554	0.47252		0.67247	0.67117			1.72484	0.92532		0.5831	1.54109
						0.56052	0.7769		0.7537	0.89298			0.53129	0.68127		1.10166	0.40697
						0.23685	0.86874		0.90444	0.33151			0.6039	0.9012		0.24404	2.27532
						2.26541	0.70275		1.13754				0.97017	0.12463		1.59732	1.07198
						0.33359	0.48431		0.69989				0.74959	0.45158		1.41087	2.05359
						1.3034	0.06933		0.27291				0.6701	0.87831		1.0685	0.60644
									0.68147				0.25726	0.17881		0.30449	0.65429
													0.52464	0.49576		0.3832	0.94306
													1.69251	0.28213		0.6732	0.83465
													0.82998	0.25224		0.97916	0.85147
													2.67554	0.47252		2.56537	0.23512
													0.56052	0.7769		0.61301	1.17347
													0.23685	0.86874		0.85434	1.02
													2.26541	0.70275		2.07138	0.84846
													0.33359	0.48431		1.38525	0.43197
													1.3034	0.06933		0.68659	0.43365
																0.11534	0.24872
																0.82538	1.23115
																1.50521	0.86403
																1.31287	0.37309
																0.82451	0.54467
																--	0.66588
																--	0.83642

## Sheet: figure 3B
					WT+R555C-GFP			R530X+R555C-GFP
						exp 1	1.26377		exp1	2.94693						N total	Mean	SE of mean
							1.81818			6.13333					WT+R555C-GFP	42	1.95142	0.12655
							1.48215			1.78295					R530X+R555C-GFP	44	2.69383	0.20079
							1.67377			1.86687
							1.04746			2.31447
							1.23303			1.7944
							2.38728			5.32609
							0.96326			3.24514
							3.40506			2.03024
							3.98819			2.34282
							1.00187			1.67152
							1.93559			3.076
							3.24227			2.48968
							2.17355			0.8544
							2.69216			4.71014
							2.63508			3.03468
							2.37143			2.3
							1.50082			2.9857
							1.77155			4.02735
							2.42419			1.5663
							1.6643			2.58551
						exp 2	2.11916		exp 2	2.6283
							1.52798			3.56705
							2.33232			0.99788
							1.76253			1.51524
							1.09381			3.25968
							1.08953			3.12058
							1.65957			1.03895
							1.7981			2.09123
							1.11801			1.33377
							2.96538			0.98707
							1.36758			3.06157
							1.07811			2.62411
							1.36494			1.67432
							2.10602			1.2482
							1.35535			1.23613
							2.85899			4.28571
							4.44395			2.01754
							2.34738			1.82591
							2.09425			4.52229
							1.80764			6.53571
							0.99401			3.54336
										3.49425
										2.83519

## Sheet: figure 4C
		PLCdeltaPH-GFP
					PJDEAD		PJ		PJ-Sac		PJ-INPP5E
					ctrl	rapa	ctrl	rapa	ctrl	rapa	ctrl	rapa
																	mean	Standard Deviation	SE of mean	N total
																PJ-DEAD	6.18137	2.2783	0.43056	28
				exp 1	4.43333	9.15825	2.96154	3.44179	6.57377	9.44444	4.45139	3.55556				PJ-DEAD+RAPA	6.5351	1.83553	0.35325	27
				--	7.25	5.86275	4.05691	0.87768	6.82836	6.59574	4.19266	3.64646				PJ	5.69385	1.46681	0.28767	26
				--	4.98246	4.25595	4.06542	4.79476	7.3653	4.12308	4.5	1.76563				PJ+RAPA	1.91343	1.62169	0.32434	25
				--	3.10909	8.74	6.59483	2.61355	7.85294	4.27586	5.58475	2.66412				PJ-SAC	6.91231	1.98388	0.43292	21
				--	5.875	7.9	7.33333	0.41643	6.1383	10.1589	5.11888	2.05291				PJ-SAC+RAPA	6.12772	1.82067	0.36413	25
				--	10.4082	3.83333	4.98571	0.754	7.95294	6.84058	4.83516	3.69231				PJ-INPP5E	5.09175	1.27009	0.24908	26
				--	4.67961	6.73446	5.33645	2.93023	13.6562	5.09524	4.44667	1.25503				PJ-INPP5E+RAPA	2.90149	1.50874	0.27546	30
				--	4.77344	5.73684	7.81579	2.57942	10.1111	7.92308	4.57317	2.9103
				--	8.01724	5.28302	7.60563	4.85759	6.4	8.80925	4.61486	5.30968
				--	4.02326	7	4.07692	5.50685	4.54198	3.43836	8.1194	3.48864
				--	1.58462	9.52727	5.99429	3.71296	--	4.21875	4.10526	1.68281
				--	--	8.30986	--	3.47104	--	--	--	0.69035
				--	--	--	--	--	--	--	--	1.64222
				--	--	--	--	--	--	--	--	1.54393
				--	--	--	--	--	--	--	--	--
				exp 2	8.7234	4.45902	5.45205	1.43763	6.30714	4.67424	4.92969	3.40111
					6.50549	10.1212	3.4375	0.65	5.50746	3.55556	4.49714	6.47312
					6.7	7.30864	5	0.7685	5.39437	8.46512	4.2	4.08148
					4.79032	4	4.82143	0.55513	6.53333	5.00714	8.16923	6.54286
					3.48958	6.72414	5.2	0.6623	6.04425	6.63462	4.3494	4.99612
					5.02941	6	6.16667	0.47101	4.15625	6.57143	6.04651	3.26846
					5.58	4.22901	6.0099	0.66129	7.18803	5.31068	3.35616	3.10345
					6.70297	7.01408	8.88136	3.03715	6.55725	5.52	4.79221	2.66092
					4.41379	6.41791	8.39759	0.5854	6.45679	5.04375	2.65193	4.14706
					5.43396	4.6	5.53333	0.61281	6.2243	6.54015	6.13208	1.4726
					5.83607	5.80142	5.85965	0.61653	7.36842	4.85333	5.58333	1.20625
					12.0217	6.81633	4.80952	0.85931	--	5.92742	7.26923	1.92667
					8.15686	6.21818	5.5618	0.96226	--	7.09804	5.44156	1.62907

## Sheet: figure 4D
		SiDM-GFP
					PJDEAD		PJ		PJ-Sac		PJ-INPP5E
					ctrl	rapa	ctrl	rapa	ctrl	rapa	ctrl	rapa
																	mean	Standard Deviation	SE of mean	N total
				exp 1	1.11667	3.05045	1.27602	0.49264	1.03556	0.91039	1.5894	0.91892				PJ-DEAD	1.3025	0.32144	0.06702	23
				--	1.05615	1.20382	1.10125	0.76607	0.9707	0.89703	1.27407	1.16043				Rapa	1.34598	0.45629	0.09514	23
				--	1.36292	0.96491	1.38771	0.91137	1.31282	0.81957	1.16608	1.4467				PJ	1.47992	0.30015	0.07075	18
				--	1.62292	1.18797	1.29418	0.98673	1.10745	-0.09684	1.8766	1.37895				Rapa	0.72748	0.16261	0.03467	22
				--	1.27734	1.25246	1.45687	1.0117	1.07027	0.7953	0.87422	0.95092				PJ-Sac	1.22287	0.33904	0.07228	22
				--	1.30114	0.94059	0.79564	0.64127	1.25459	0.79656	1.48341	1.26316				Rapa	0.80425	0.26024	0.05205	25
				--	1.56383	1.21975	1.27637	0.93627	0.95487	0.72696	1.29762	1.33582				PJ-INPP5E	1.34502	0.30227	0.06045	25
				--	1.38667	1.38095	--	0.71063	1.1859	0.83523	1.78412	1.46765				Rapa	1.27668	0.18792	0.03836	24
				--	1.87356	1.48333	--	0.77471	1.16774	1.05802	1.99213	1.49003
				--	0.8995	1.75758	--	0.63462	1.30047	0.69583	1.32051	1.32353
				--	--	1.56757	--	--	--	--	1.25564	--
				--	--	--	--	--	--	--	--	--
				--	--	--	--	--	--	--	--	--
				exp 2	1.10838	1.15441	1.73859	0.61634	1.01855	0.66563	1.14634	0.8992
					1.20207	1.49025	1.64668	0.86897	0.92636	0.71131	1.02203	1.32752
					0.92123	0.98973	1.68531	0.77855	0.88	0.73333	1.24579	1.16724
					1.22222	1.72381	1.26566	0.38445	1.59737	0.68577	1.09949	1.13296
					1.22944	0.84225	1.84444	0.72851	0.75236	1.0674	1.17778	1.19499
					1.62346	0.95219	1.39106	0.69908	2.20513	1.16562	0.95109	1.39949
					0.97656	1.19898	1.44631	0.51215	1.89804	0.96907	1.33333	1.14132
					1.04122	1.77778	1.51862	0.59857	0.97576	0.86582	1.3899	1.43317
					1.13469	1.21988	1.64286	0.79556	1.25201	0.9303	1.29918	1.25166
					1.45324	1.34061	2.04843	0.64	1.44792	0.54509	1.6028	1.43187
					1.08586	1.08907	1.82258	0.64847	1.42669	0.62794	1.15714	1.22524
					1.23567	1.16923	--	0.86792	1.16268	0.95556	1.38333	1.66667
					2.26286	--	--	--	--	1.23348	0.99187	1.23729
					--	--	--	--	--	0.98673	1.91162	1.39556
					--	--	--	--	--	0.52518	--	--

## Sheet: figure 5B
		KCNQ1-GFP + KCNE1
		treated with Rapa		PJDEAD		PJ		PJ-Sac		PJ-INPP5E
																					mean	Standard Deviation	SE of mean	N total
			exp 1	2.07837		1.75518		1.01407		1.00341										PJ-DEAD	2.8124	1.21014	0.20455	35
				2.075		1		1		1.25691										PJ	1.24117	0.42792	0.08087	28
			--	3.82203		1	--	1.56652	--	1.15385										PJ-SAC	1.13915	0.19028	0.03662	27
			--	2.95156	--	0.94225	--	1.02054	--	1.43164										PJ-INPP5E	2.46151	1.22837	0.22427	30
			--	2.02375	--	1.55035	--	1.04338	--	1.21513
			--	1.56729	--	0.84259	--	1.07506	--	3.44172
			--	1.81481	--	1.14286	--	1.07296	--	2.27
			--	2.31088	--	1.02041	--	1.01017	--	2.15414
			--	1.83803	--	1.12581	--	1.08108	--	2.11111
			--	1.83203	--	1.04505	--	1.48077	--	1.92384
			--	2.70313	--	1	--	1.11093	--	1.83612
			--	1.68564	--	1.90314	--	1.03899	--	3.90698
			--	2.79253	--	0.99857	--	1.01806	--	2.6383
			--	1.97656	--	1.02215	--	1.04545	--	5.96721
			--	3.83268	--	1.22849	--	--	--	2.06786
			--	3.32086	--	--	--	--	--	2.56426
			--	3.45283	--	--	--	--	--	5.0963
			--	--	--	--	--	--	--	--
			--	--	--	--	--	--	--	--
			exp 2	4.02817		1.03958		1.28205		3.51316
				5.28571		1.09472		1.41786		3.32484
				3.50515		1.04533		1.0375		3.83333
				1.97884		1.45673		1.13654		1.28723
				3.32061		3.03614		1.57143		1.77698
				3.35238		1.27197		1.02861		1.38477
				1.16226		1.24444		0.95833		2.15122
				3.17961		1.17857		1.01109		1.1
				1.51087		1.00118		1		3.50909
				2.26119		1.33799		1.03322		2.00366
				1.79348		1.3157		1.24044		2.50254
				2.5989		1.02215		1.4619		3.78713
				3.09259		1.13154		1		1.63256
				6.11111
				1.86513
				4.42857
				1.42434
				5.45714

## Sheet: figure 6C
			WT			WT+G189R			WT+R243C			WT+R366W			WT+K526N			R555C
			PI4K	PI4K-dead		PI4K	PI4K-dead		PI4K	PI4K-dead		PI4K	PI4K-dead		PI4K	PI4K-dead		PI4K	PI4K-dead
			--	--
		Exp 1	0.36937	0.33307		0.621903	0.912861		3.67697	0.149508		1.04707	0.390993		0.942409	0.0304871		0.782034	0.86145						N total	mean	Standard Deviation	SE of mean
			2.79203	0.17887		0.404521	0.122392		0.634142	0.0311607		0.318618	0.149684		0.214407	0.375799		0.316217	1.82506
			0.4509	0.21765		0.0971896	0.308324		0.714331	0.114275		0.653598	0.98666		1.04611	0.188352		0.401926	0.0294445				WT	PI4K	31	1	0.75472	0.13555
			0.54831	0.51062		0.191477	-0.0329922		0.846187	2.16249		1.52389	2.04631		0.558188	0.316878		2.4149	2.18659					PI4K-dead	31	0.50518	0.58631	0.1053
			1.05445	0.07271		0.0509852	0.121491		0.127411	0.119093		0.51823	0.532726		0.495833	0.236867		0.475842	0.0925205
			0.4517	0.76795		0.916221	0.0920116		0.589989	0.00517673		1.50977	2.28795		1.91513	0.267435		0.395362	1.34313				WT+G189R	PI4K	32	1	1.1303	0.19981
			0.42829	0.53052		0.600596	0.00504048		1.21474	0.10689		0.513936	0.700229		0.147203	1.73439		3.86898	0.563225					PI4K-dead	40	0.41258	0.44344	0.07011
			1.55999	0.80931		0.581136	0.0354666		0.390664	0.952446		1.10308	0.278276		0.570635	0.160394		0.15709	1.62108
			0.08203	0.2223		1.17672	0.369345		1.2054	0.243994		0.780426	0.799472		0.235672	0.175591		1.45935	1.16658				WT+R243C	PI4K	33	1	1.15106	0.20037
			1.64443	0.09629		0.747518	0.440981		0.656268	-0.0102818		0.078127	0.404696		0.7972	0.152714		1.13863	0.336541					PI4K-dead	31	0.39857	0.72076	0.12945
			2.18202	0.22095		0.406583	0.928318		0.000303191	0.187524		0.520429	0.473952		0.833964	0.349975		0.398418	0.700807
			1.17056	0.86222		0.108645	0.104002		0.500379	0.0884202		0.608424	1.62252		0.46675	0.0509046		0.7434	0.419194				WT+R366W	PI4K	38	1	1.11375	0.18067
			0.67251	0.20448		1.52273	0.882557		0.283458	0.168107		0.707694	0.298217		0.7764	0.552909		0.454749	0.172571					PI4K-dead	36	1.30151	1.41699	0.23617
			1.08089	1.48772		0.76794	0.7543		0.064917	0.0214382		1.12883	0.475153		1.14725	1.13462		0.372707	2.28755
			0.51253	0.00171		1.30781	0.173942		0.857759			2.33724	0.410678		1.87594	0.133909		0.0434991	0.127691				WT+K526N	PI4K	37	1	0.73859	0.12142
			--	--			0.00623186		0.115093			0.414104	0.858962		0.874961	0.303955		0.311442	0.768816					PI4K-dead	39	0.47775	0.57081	0.0914
			--	--			0.165205					0.032391			0.511552	0.275208		1.24242	0.0344462
			--	--			0.18048								0.339685	0.296159		0.31031	0.201902				WT+R555C	PI4K	38	1	0.88694	0.14388
			--	--			0.300351									0.0147911								PI4K-dead	33	1.05302	1.11474	0.19405
			--	--			0.282755
			--	--
			--	--
		Exp 2	0.52417	0.26734		3.67675	1.53554		3.45187	-0.00503333		1.18254	0.750336		1.58525	0.0512875		1.76934	1.5265
			0.45054	0.20801		2.72276	0.205881		2.55623	0.416992		0.882712	0.218275		0.36066	0.632143		1.11771	0.785564
			0.58865	2.23457		5.12792	0.518634		4.81428	1.48513		0.0983234	1.69351		1.75968	0.316831		0.386762	2.34703
			0.6341	0.42906		0.913869	-0.0555063		0.857974	0.327396		1.23139	0.675175		0.93894	0.533025		0.809962	0.730862
			1.17212	0.41353		0.132626	0.204353		0.124514	3.28157		0.640381	1.74605		0.834045	0.398432		3.16826	0.166799
			1.32953	0.56097		1.9291	0.154758		1.81111	0.271484		1.58575	1.96338		3.22147	0.449859		0.0139414	2.91259
			1.76322	0.30968		0.292913	0.00847717		0.274997	1.00535		6.91659	1.81218		0.247609	2.91745		1.46086	0.807948
			0.39377	0.53441		0.927387	0.0596609		0.870665	-0.0710258		0.286227	7.53015		0.959868	0.26979		0.90719	5.40122
			0.29188	0.05793		0.895189	0.621277		0.840436	0.39128		1.66424	3.13794		0.396425	0.29537		0.308024	0.235963
			1.69055	0.04868		1.37686	0.74179		1.29265	0.200559		0.0698695	2.58987		1.34098	0.256878		0.346703	0.490666
			2.74426	1.34382		0.363281	1.56154		0.341062	0.067111		1.34508	2.15381		1.40284	0.588698		1.80709	0.562931
			2.0696	0.0862		2.32042	0.174935		2.1785	0.213665		1.12067	1.37157		0.785124	0.0856145		1.1838	2.29916
			0.25211	-0.11399		0.0829846	1.48456		0.077909	-0.0762169		0.754427	1.05967		1.306	0.524452		1.06401	0.295916
			0.48995	0.05099		0.0830151	1.26881		0.0779377	0.351472		1.47104	1.17377		0.122795	0.930065		0.696371	1.12946
			1.51404	0.50167		0.16936	0.292592		0.159001	0.105456		0.21986	4.10729		1.92979	1.90858		1.16479	0.31839
			0.09148	2.21133		0.183061	0.0104781		0.171864	-0.0114863		0.708767	0.0289397		3.15555	0.225243		2.86096
			--	--		1.30055	0.277898		1.221	0.0618196		0.839456	0.449997		1.47179	0.511285		0.359219
			--	--			0.303589					1.13123	0.587333		0.860495	0.462933		0.963997
			--	--			0.505224					0.58902	1.06507		0.571389	0.498176		1.80352
			--	--			0.475622					0.438544	0.0235455			0.0248723		0.520179
			--	--								1.02805
			--	--

[truncated: 1 more sheets: Figure 6D]
